# Supplementary material for: Cenozoic Planktonic Marine Diatom Diversity and Correlation to Climate Change
Source: PLoS One. 2014 Jan 22;9(1):e84857. doi: 10.1371/journal.pone.0084857 (PMC3898954; doi:10.1371/journal.pone.0084857)
Supplement: Table S3 — Main data and results of this study in numeric form. (TXT) [file pone.0084857.s007.txt]

	AgeMaMid	BDR	LBR (3pt ave)	PTR (raw)	SQS (raw)	d18OZachos	d13CZachos
1	0.25	107.5	NA	38.7	80.3	4.08	0.10
2	0.75	114	NA	40.3	86.3	4.03	-0.03
3	1.25	118	106.4	39.2	81.9	3.81	0.28
4	1.75	120	109.5	42.0	83.7	3.75	0.21
5	2.25	123.5	110.1	46.5	84.3	3.65	-0.03
6	2.75	130.5	112.9	47.2	83.0	3.45	0.02
7	3.25	131	113.8	44.3	73.0	3.18	-0.01
8	3.75	125.5	113.5	48.1	91.0	3.07	-0.16
9	4.25	121	111.0	46.7	84.3	3.00	-0.06
10	4.75	118.5	109.2	47.3	83.1	3.07	-0.23
11	5.25	117	105.9	43.3	70.6	2.85	0.18
12	5.75	113.5	103.7	43.8	66.2	3.04	-0.02
13	6.25	112.5	100.2	41.7	74.8	2.88	0.46
14	6.75	108.5	96.3	42.8	75.0	2.78	0.82
15	7.25	102	94.7	41.6	64.6	2.80	0.66
16	7.75	99.5	94.7	37.6	48.9	2.73	1.05
17	8.25	98.5	96.1	41.9	61.2	2.88	0.63
18	8.75	99	97.1	46.0	76.6	2.78	1.25
19	9.25	100	97.7	50.2	83.0	2.76	1.18
20	9.75	98	94.9	45.6	71.4	2.69	1.06
21	10.25	93	91.0	39.8	56.5	2.63	1.06
22	10.75	90.5	86.5	34.4	48.0	2.57	0.98
23	11.25	90	87.3	37.4	55.5	2.57	1.09
24	11.75	90	86.5	37.6	61.5	2.51	1.07
25	12.25	88	86.9	45.2	89.0	2.45	1.16
26	12.75	84.5	85.3	36.5	61.0	2.43	1.17
27	13.25	82.5	82.2	35.1	56.8	2.23	1.45
28	13.75	74	73.7	34.2	55.2	2.19	1.76
29	14.25	64	67.1	31.0	57.1	1.89	1.74
30	14.75	62	61.8	26.3	44.7	1.73	1.70
31	15.25	63.5	56.7	18.8	34.1	1.70	1.50
32	15.75	63.5	50.9	18.8	41.0	1.81	1.71
33	16.25	63.5	47.3	17.9	36.2	1.86	1.55
34	16.75	62.5	48.0	12.8	25.3	1.95	1.31
35	17.25	62	48.5	12.7	29.9	2.26	1.15
36	17.75	61	49.3	16.0	50.5	2.24	0.85
37	18.25	60.5	53.0	18.1	49.6	2.19	0.77
38	18.75	62.5	55.2	18.3	46.0	2.26	0.79
39	19.25	62.5	56.3	20.5	54.6	2.37	0.89
40	19.75	63	54.9	16.4	47.2	2.22	0.73
41	20.25	64.5	52.5	16.6	60.6	2.06	0.67
42	20.75	63.5	48.1	NA	23.8	2.17	0.79
43	21.25	63	47.6	14.3	26.5	2.13	0.84
44	21.75	64	42.9	11.5	23.2	1.96	0.90
45	22.25	62.5	45.9	NA	NA	2.05	1.12
46	22.75	61.5	48.5	14.9	21.3	2.24	1.21
47	23.25	63.5	48.9	21.7	43.7	2.18	1.05
48	23.75	64.5	47.3	21.7	37.4	2.06	0.97
49	24.25	63.5	47.5	14.0	22.6	1.86	0.79
50	24.75	62.5	44.6	16.1	26.1	1.83	0.64
51	25.25	62	44.1	15.4	21.5	1.89	0.63
52	25.75	61	45.4	NA	20.1	2.05	0.66
53	26.25	59	46.7	22.1	34.6	2.07	0.56
54	26.75	57.5	48.6	18.6	32.5	2.21	0.66
55	27.25	58	50.0	20.6	34.6	2.39	0.69
56	27.75	59.5	51.8	19.9	36.2	2.44	0.59
57	28.25	59	53.1	19.5	36.1	2.36	0.54
58	28.75	58.5	55.1	23.9	53.5	2.28	0.39
59	29.25	60	58.8	23.9	35.3	2.34	0.40
60	29.75	62.5	61.6	27.1	41.9	2.12	0.34
61	30.25	65.5	62.3	30.6	53.8	2.25	0.61
62	30.75	69.5	65.3	27.4	45.2	2.37	0.89
63	31.25	73	68.5	26.3	47.0	2.18	0.86
64	31.75	75	70.1	27.7	52.2	2.20	0.83
65	32.25	77.5	72.0	27.5	68.1	2.23	0.88
66	32.75	79.5	72.6	27.3	68.9	2.31	0.99
67	33.25	78.5	71.1	26.0	65.5	2.54	1.38
68	33.75	76.5	66.2	24.5	55.2	1.95	1.01
69	34.25	73	60.5	22.2	46.5	1.73	0.99
70	34.75	64.5	54.3	NA	22.8	1.71	1.10
71	35.25	59	51.2	NA	28.6	1.67	0.88
72	35.75	56	48.1	17.9	33.9	1.82	0.79
73	36.25	53	47.1	22.8	43.6	1.68	0.84
74	36.75	52	46.6	19.6	35.4	1.69	0.73
75	37.25	50	46.5	16.5	27.3	1.63	0.71
76	37.75	48.5	41.7	18.6	29.4	1.53	0.75
77	38.25	48.5	40.5	NA	NA	1.45	0.68
78	38.75	50	41.6	NA	10.1	1.38	0.66
79	39.25	51.5	40.5	NA	NA	1.26	0.77
80	39.75	54.5	40.3	NA	NA	1.20	0.85
81	40.25	58	42.6	13.4	26.2	1.12	0.93
82	40.75	59	43.3	NA	23.4	1.24	0.77
83	41.25	59	43.7	13.5	25.8	1.06	1.13
84	41.75	59	46.2	NA	NA	0.93	1.01
85	42.25	59	46.9	NA	NA	1.16	0.79
86	42.75	58	50.0	NA	NA	1.00	0.63
87	43.25	56	49.1	17.5	31.1	0.95	0.72
88	43.75	54	48.2	NA	NA	0.97	0.82
89	44.25	52.5	47.3	NA	NA	1.07	0.72
90	44.75	51.5	48.4	NA	NA	1.03	0.79
91	45.25	51.5	47.3	NA	NA	0.88	0.81
92	45.75	50.5	46.2	NA	NA	0.79	0.91
93	46.25	48	45.4	NA	NA	0.60	0.62
94	46.75	47	44.7	NA	NA	0.55	0.62
95	47.25	47	44.5	NA	NA	0.35	0.70
96	47.75	48	44.3	NA	NA	0.29	0.97
97	48.25	49	43.9	NA	NA	0.29	1.06
98	48.75	47	43.4	NA	NA	0.05	0.93
99	49.25	45	42.6	NA	NA	0.16	1.15
100	49.75	44.5	41.5	NA	NA	0.04	1.05
101	50.25	43.5	40.7	NA	NA	-0.07	0.92
102	50.75	43	40.3	NA	NA	-0.18	0.51
103	51.25	43	39.8	NA	NA	-0.26	0.45
104	51.75	42.5	39.4	NA	NA	0.08	0.43
105	52.25	42	38.8	NA	NA	-0.04	0.05
106	52.75	41.5	38.0	NA	NA	-0.02	0.13
107	53.25	39.5	38.3	NA	NA	0.05	0.26
108	53.75	38.5	39.9	NA	NA	0.30	0.70
109	54.25	44.5	41.0	NA	NA	0.22	0.88
110	54.75	50.5	41.2	NA	NA	0.09	0.75
111	55.25	47.5	37.3	NA	NA	0.33	1.27
112	55.75	40.5	36.9	NA	NA	0.42	1.84
113	56.25	39	33.6	NA	13.9	0.50	2.08
114	56.75	42	30.6	NA	NA	0.67	2.33
115	57.25	43	28.9	NA	16.7	0.74	2.18
116	57.75	43.5	29.2	NA	10.7	0.80	2.17
117	58.25	43.5	27.7	NA	10.2	0.91	1.90
118	58.75	43.5	28.1	NA	12.4	0.94	1.91
119	59.25	44.5	28.8	NA	9.7	0.75	1.55
120	59.75	46.5	29.2	NA	17.3	0.74	1.10
121	60.25	47.5	29.0	NA	13.1	0.62	0.94
122	60.75	46	30.0	8.2	18.2	0.54	0.83
123	61.25	41.5	29.9	8.7	17.8	0.60	0.98
124	61.75	37.5	30.3	NA	NA	0.55	0.90
125	62.25	37	29.4	NA	NA	0.67	1.12
126	62.75	36.5	30.0	NA	NA	0.49	1.05
127	63.25	34	28.5	NA	13.9	0.90	1.19
128	63.75	30	24.8	NA	NA	0.55	1.12
129	64.25	27.5	NA	NA	NA	0.66	1.41
130	64.75	13.5	NA	NA	NA	0.40	1.47
131	65.25	0	NA	NA	NA	0.83	1.59
132	65.75	0	NA	NA	NA	0.85	1.72
